# Supplementary material for: The Thermodynamic Fingerprints of Ultra-Tight Nanobody–Antigen Binding Probed via Two-Color Single-Molecule Coincidence Detection
Source: Int J Mol Sci. 2023 Nov 15;24(22):16379. doi: 10.3390/ijms242216379 (PMC10671529; doi:10.3390/ijms242216379)
Supplement: Supplementary file 1 [file ijms-24-16379-s001.zip]

Archive with 1 entries (1 files):
- ijms-2685075-supplementary.pdf
